# Supplementary material for: Codon Usage Bias Variation and Evolutionary Signatures of Epstein–Barr Virus in Distinct Epithelial Cancers
Source: Viruses. 2026 Mar 31;18(4):425. doi: 10.3390/v18040425 (PMC13119708; doi:10.3390/v18040425)
Supplement: Supplementary file 1 [file viruses-18-00425-s001.zip]

Archive with 3 entries (3 files):
- viruses-4172337-supplementary_Figures.pdf
- Supplementary_TableS1.xlsx
- Supplementary_TableS2.xlsx
