# Supplementary material for: Codon Usage Bias Variation and Evolutionary Signatures of Epstein–Barr Virus in Distinct Epithelial Cancers
Source: Viruses. 2026 Mar 31;18(4):425. doi: 10.3390/v18040425 (PMC13119708; doi:10.3390/v18040425)
Supplement: Supplementary file 1 [file viruses-18-00425-s001.zip › Supplementary_TableS1.xlsx]

## Sheet: EBV sequences from NPC and GC
Accession	Sampling status	Isolation_source	Geographic_location	Assembly Level	NCBI genomes (taxon 10376)
MK540264	Asymptomatic	healthy_silva	China	Complete Genome	Yes
MK540265	Asymptomatic	healthy_silva	China	Complete Genome	Yes
MK540266	Asymptomatic	healthy_silva	China	Complete Genome	Yes
MK540267	Asymptomatic	healthy_silva	China	Complete Genome	Yes
MK540268	Asymptomatic	healthy_silva	China	Complete Genome	Yes
MK540269	Asymptomatic	healthy_silva	China	Complete Genome	Yes
MK540270	Asymptomatic	healthy_silva	China	Complete Genome	Yes
MK540271	Asymptomatic	healthy_silva	China	Complete Genome	Yes
MK540272	Asymptomatic	healthy_silva	China	Complete Genome	Yes
MK540273	Asymptomatic	healthy_silva	China	Complete Genome	Yes
MK540274	Asymptomatic	healthy_silva	China	Complete Genome	Yes
MK540275	Asymptomatic	healthy_silva	China	Complete Genome	Yes
MK540276	Asymptomatic	healthy_silva	China	Complete Genome	Yes
MK540277	Asymptomatic	healthy_silva	China	Complete Genome	Yes
MK540278	Asymptomatic	healthy_silva	China	Complete Genome	Yes
MK540279	Asymptomatic	healthy_silva	China	Complete Genome	Yes
MK540280	Asymptomatic	healthy_silva	China	Complete Genome	Yes
MK540281	Asymptomatic	healthy_silva	China	Complete Genome	Yes
MK540282	Asymptomatic	healthy_silva	China	Complete Genome	Yes
MK540283	Asymptomatic	healthy_silva	China	Complete Genome	Yes
MK540284	Asymptomatic	healthy_silva	China	Complete Genome	Yes
MK540285	Asymptomatic	healthy_silva	China	Complete Genome	Yes
MK540286	Asymptomatic	healthy_silva	China	Complete Genome	Yes
MK540287	Asymptomatic	healthy_silva	China	Complete Genome	Yes
MK540288	Asymptomatic	healthy_silva	China	Complete Genome	Yes
MK540289	Asymptomatic	healthy_silva	China	Complete Genome	Yes
MK540290	Asymptomatic	healthy_silva	China	Complete Genome	Yes
MK540291	Asymptomatic	healthy_silva	China	Complete Genome	Yes
MK540292	Asymptomatic	healthy_silva	China	Complete Genome	Yes
MK540293	Asymptomatic	healthy_silva	China	Complete Genome	Yes
MK540294	Asymptomatic	healthy_silva	China	Complete Genome	Yes
MK540295	Asymptomatic	healthy_silva	China	Complete Genome	Yes
MK540296	Asymptomatic	healthy_silva	China	Complete Genome	Yes
MK540297	Asymptomatic	healthy_silva	China	Complete Genome	Yes
MK540298	Asymptomatic	healthy_silva	China	Complete Genome	Yes
MK540299	Asymptomatic	healthy_silva	China	Complete Genome	Yes
MK540300	Asymptomatic	healthy_silva	China	Complete Genome	Yes
MK540301	Asymptomatic	healthy_silva	China	Complete Genome	Yes
MK540302	Asymptomatic	healthy_silva	China	Complete Genome	Yes
AP015015	Epithelial cell carcinoma - GC	NA	Korea	Complete Genome	Yes
AP015016	Epithelial cell carcinoma - GC	NA	Korea	Complete Genome	Yes
KP735248	Epithelial cell carcinoma - GC	gastric carcinoma cell line SNU-719	Korea	Complete Genome	Yes
KX674064	Epithelial cell carcinoma - GC	NA	China	Chromosome	Yes
KX674065	Epithelial cell carcinoma - GC	NA	China	Chromosome	Yes
KX674066	Epithelial cell carcinoma - GC	NA	Korea	Chromosome	Yes
KX674067	Epithelial cell carcinoma - GC	NA	Korea	Chromosome	Yes
LN827561	Epithelial cell carcinoma - GC	NA	Korea	Chromosome	Yes
MG021305	Epithelial cell carcinoma - GC	NA	China	Complete Genome	Yes
MG021306	Epithelial cell carcinoma - GC	NA	Poland	Complete Genome	Yes
MG021307	Epithelial cell carcinoma - GC	NA	Korea	Complete Genome	Yes
MG021308	Epithelial cell carcinoma - GC	NA	Poland	Complete Genome	Yes
MG021309	Epithelial cell carcinoma - GC	\	USA	Complete Genome	Yes
MG021310	Epithelial cell carcinoma - GC	NA	Poland	Complete Genome	Yes
MG021311	Epithelial cell carcinoma - GC	NA	Ukraine	Complete Genome	Yes
MG021312	Epithelial cell carcinoma - GC	NA	Korea	Complete Genome	Yes
MK540244	Epithelial cell carcinoma - GC	tumor biopsy	China	Complete Genome	Yes
MK540245	Epithelial cell carcinoma - GC	tumor biopsy	China	Complete Genome	Yes
MK540246	Epithelial cell carcinoma - GC	tumor biopsy	China	Complete Genome	Yes
MK540247	Epithelial cell carcinoma - GC	tumor biopsy	China	Complete Genome	Yes
MK540248	Epithelial cell carcinoma - GC	tumor biopsy	China	Complete Genome	Yes
MK540249	Epithelial cell carcinoma - GC	tumor biopsy	China	Complete Genome	Yes
MK540250	Epithelial cell carcinoma - GC	tumor biopsy	China	Complete Genome	Yes
MK540251	Epithelial cell carcinoma - GC	tumor biopsy	China	Complete Genome	Yes
MK540252	Epithelial cell carcinoma - GC	tumor biopsy	China	Complete Genome	Yes
MK540253	Epithelial cell carcinoma - GC	tumor biopsy	China	Complete Genome	Yes
MK540254	Epithelial cell carcinoma - GC	tumor biopsy	China	Complete Genome	Yes
MK540255	Epithelial cell carcinoma - GC	tumor biopsy	China	Complete Genome	Yes
MK540256	Epithelial cell carcinoma - GC	tumor biopsy	China	Complete Genome	Yes
AY961628	Epithelial cell carcinoma - NPC	Cantonese nasopharyngeal carcinoma patient	China	Complete Genome	Yes
HQ020558	Epithelial cell carcinoma - NPC	NA	China	Chromosome	Yes
LC137018	Epithelial cell carcinoma - NPC	human NPC tumor	China	Chromosome	Yes
LC149491	Epithelial cell carcinoma - NPC	human NPC tumor	China	Chromosome	Yes
LC150327	Epithelial cell carcinoma - NPC	human NPC tumor	China	Chromosome	Yes
LC150337	Epithelial cell carcinoma - NPC	human NPC tumor	China	Chromosome	Yes
LC150338	Epithelial cell carcinoma - NPC	human NPC tumor	China	Chromosome	Yes
LC150741	Epithelial cell carcinoma - NPC	human NPC tumor	China	Chromosome	Yes
LC150742	Epithelial cell carcinoma - NPC	human NPC tumor	China	Chromosome	Yes
LC150743	Epithelial cell carcinoma - NPC	human NPC tumor	China	Chromosome	Yes
LN827525	Epithelial cell carcinoma - NPC	NA	China	Chromosome	Yes
LN827549	Epithelial cell carcinoma - NPC	NA	China	Chromosome	Yes
MK540243	Epithelial cell carcinoma - NPC	cell line	China	Complete Genome	Yes
MK540308	Epithelial cell carcinoma - NPC	tumor biopsy	China	Complete Genome	Yes
MK540309	Epithelial cell carcinoma - NPC	tumor biopsy	China	Complete Genome	Yes
MK540310	Epithelial cell carcinoma - NPC	tumor biopsy	China	Complete Genome	Yes
MK540311	Epithelial cell carcinoma - NPC	tumor biopsy	China	Complete Genome	Yes
MK540312	Epithelial cell carcinoma - NPC	tumor biopsy	China	Complete Genome	Yes
MK540313	Epithelial cell carcinoma - NPC	plasma	China	Complete Genome	Yes
MK540314	Epithelial cell carcinoma - NPC	saliva	China	Complete Genome	Yes
MK540315	Epithelial cell carcinoma - NPC	saliva	China	Complete Genome	Yes
MK540316	Epithelial cell carcinoma - NPC	saliva	China	Complete Genome	Yes
MK540317	Epithelial cell carcinoma - NPC	saliva	China	Complete Genome	Yes
MK540318	Epithelial cell carcinoma - NPC	saliva	China	Complete Genome	Yes
MK540319	Epithelial cell carcinoma - NPC	saliva	China	Complete Genome	Yes
MK540320	Epithelial cell carcinoma - NPC	saliva	China	Complete Genome	Yes
MK540321	Epithelial cell carcinoma - NPC	saliva	China	Complete Genome	Yes
MK540322	Epithelial cell carcinoma - NPC	saliva	China	Complete Genome	Yes
MK540323	Epithelial cell carcinoma - NPC	saliva	China	Complete Genome	Yes
MK540324	Epithelial cell carcinoma - NPC	saliva	China	Complete Genome	Yes
MK540325	Epithelial cell carcinoma - NPC	saliva	China	Complete Genome	Yes
MK540326	Epithelial cell carcinoma - NPC	saliva	China	Complete Genome	Yes
MK540327	Epithelial cell carcinoma - NPC	saliva	China	Complete Genome	Yes
MK540328	Epithelial cell carcinoma - NPC	saliva	China	Complete Genome	Yes
MK540329	Epithelial cell carcinoma - NPC	saliva	China	Complete Genome	Yes
MK540330	Epithelial cell carcinoma - NPC	saliva	China	Complete Genome	Yes
MK540331	Epithelial cell carcinoma - NPC	saliva	China	Complete Genome	Yes
MK540332	Epithelial cell carcinoma - NPC	saliva	China	Complete Genome	Yes
MK540333	Epithelial cell carcinoma - NPC	saliva	China	Complete Genome	Yes
MK540334	Epithelial cell carcinoma - NPC	saliva	China	Complete Genome	Yes
MK540335	Epithelial cell carcinoma - NPC	saliva	China	Complete Genome	Yes
MK540336	Epithelial cell carcinoma - NPC	saliva	China	Complete Genome	Yes
MK540337	Epithelial cell carcinoma - NPC	saliva	China	Complete Genome	Yes
MK540338	Epithelial cell carcinoma - NPC	saliva	China	Complete Genome	Yes
MK540339	Epithelial cell carcinoma - NPC	saliva	China	Complete Genome	Yes
MK540340	Epithelial cell carcinoma - NPC	saliva	China	Complete Genome	Yes
MK540341	Epithelial cell carcinoma - NPC	saliva	China	Complete Genome	Yes
MK540342	Epithelial cell carcinoma - NPC	saliva	China	Complete Genome	Yes
MK540343	Epithelial cell carcinoma - NPC	saliva	China	Complete Genome	Yes
MK540344	Epithelial cell carcinoma - NPC	saliva	China	Complete Genome	Yes
MK540345	Epithelial cell carcinoma - NPC	saliva	China	Complete Genome	Yes
MK540346	Epithelial cell carcinoma - NPC	saliva	China	Complete Genome	Yes
MK540347	Epithelial cell carcinoma - NPC	saliva	China	Complete Genome	Yes
MK540348	Epithelial cell carcinoma - NPC	saliva	China	Complete Genome	Yes
MK540349	Epithelial cell carcinoma - NPC	saliva	China	Complete Genome	Yes
MK540350	Epithelial cell carcinoma - NPC	saliva	China	Complete Genome	Yes
MK540351	Epithelial cell carcinoma - NPC	saliva	China	Complete Genome	Yes
MK540352	Epithelial cell carcinoma - NPC	saliva	China	Complete Genome	Yes
MK540353	Epithelial cell carcinoma - NPC	saliva	China	Complete Genome	Yes
MK540354	Epithelial cell carcinoma - NPC	saliva	China	Complete Genome	Yes
MK540355	Epithelial cell carcinoma - NPC	saliva	China	Complete Genome	Yes
MK540356	Epithelial cell carcinoma - NPC	saliva	China	Complete Genome	Yes
MK540357	Epithelial cell carcinoma - NPC	saliva	China	Complete Genome	Yes
MK540358	Epithelial cell carcinoma - NPC	saliva	China	Complete Genome	Yes
MK540359	Epithelial cell carcinoma - NPC	tumor biopsy	China	Complete Genome	Yes
MK540360	Epithelial cell carcinoma - NPC	tumor biopsy	China	Complete Genome	Yes
MK540361	Epithelial cell carcinoma - NPC	tumor biopsy	China	Complete Genome	Yes
MK540362	Epithelial cell carcinoma - NPC	tumor biopsy	China	Complete Genome	Yes
MK540363	Epithelial cell carcinoma - NPC	tumor biopsy	China	Complete Genome	Yes
MK540364	Epithelial cell carcinoma - NPC	tumor biopsy	China	Complete Genome	Yes
MK540365	Epithelial cell carcinoma - NPC	tumor biopsy	China	Complete Genome	Yes
MK540366	Epithelial cell carcinoma - NPC	tumor biopsy	China	Complete Genome	Yes
MK540367	Epithelial cell carcinoma - NPC	tumor biopsy	China	Complete Genome	Yes
MK540368	Epithelial cell carcinoma - NPC	tumor biopsy	China	Complete Genome	Yes
MK540369	Epithelial cell carcinoma - NPC	tumor biopsy	China	Complete Genome	Yes
MK540370	Epithelial cell carcinoma - NPC	tumor biopsy	China	Complete Genome	Yes
MK540371	Epithelial cell carcinoma - NPC	tumor biopsy	China	Complete Genome	Yes
MK540372	Epithelial cell carcinoma - NPC	tumor biopsy	China	Complete Genome	Yes
MK540373	Epithelial cell carcinoma - NPC	tumor biopsy	China	Complete Genome	Yes
MK540374	Epithelial cell carcinoma - NPC	tumor biopsy	China	Complete Genome	Yes
MK540375	Epithelial cell carcinoma - NPC	tumor biopsy	China	Complete Genome	Yes
MK540376	Epithelial cell carcinoma - NPC	tumor biopsy	China	Complete Genome	Yes
MK540377	Epithelial cell carcinoma - NPC	tumor biopsy	China	Complete Genome	Yes
MK540378	Epithelial cell carcinoma - NPC	tumor biopsy	China	Complete Genome	Yes
MK540379	Epithelial cell carcinoma - NPC	tumor biopsy	China	Complete Genome	Yes
MK540380	Epithelial cell carcinoma - NPC	tumor biopsy	China	Complete Genome	Yes
MK540381	Epithelial cell carcinoma - NPC	tumor biopsy	China	Complete Genome	Yes
MK540382	Epithelial cell carcinoma - NPC	tumor biopsy	China	Complete Genome	Yes
MK540383	Epithelial cell carcinoma - NPC	tumor biopsy	China	Complete Genome	Yes
MK540384	Epithelial cell carcinoma - NPC	tumor biopsy	China	Complete Genome	Yes
MK540385	Epithelial cell carcinoma - NPC	tumor biopsy	China	Complete Genome	Yes
MK540386	Epithelial cell carcinoma - NPC	tumor biopsy	China	Complete Genome	Yes
MK540387	Epithelial cell carcinoma - NPC	tumor biopsy	China	Complete Genome	Yes
MK540388	Epithelial cell carcinoma - NPC	tumor biopsy	China	Complete Genome	Yes
MK540389	Epithelial cell carcinoma - NPC	tumor biopsy	China	Complete Genome	Yes
MK540390	Epithelial cell carcinoma - NPC	tumor biopsy	China	Complete Genome	Yes
MK540391	Epithelial cell carcinoma - NPC	tumor biopsy	China	Complete Genome	Yes
MK540392	Epithelial cell carcinoma - NPC	tumor biopsy	China	Complete Genome	Yes
MK540393	Epithelial cell carcinoma - NPC	tumor biopsy	China	Complete Genome	Yes
MK540394	Epithelial cell carcinoma - NPC	tumor biopsy	China	Complete Genome	Yes
MK540395	Epithelial cell carcinoma - NPC	tumor biopsy	China	Complete Genome	Yes
MK540396	Epithelial cell carcinoma - NPC	tumor biopsy	China	Complete Genome	Yes
MK540397	Epithelial cell carcinoma - NPC	tumor biopsy	China	Complete Genome	Yes
MK540398	Epithelial cell carcinoma - NPC	tumor biopsy	China	Complete Genome	Yes
MK540399	Epithelial cell carcinoma - NPC	tumor biopsy	China	Complete Genome	Yes
MK540400	Epithelial cell carcinoma - NPC	tumor biopsy	China	Complete Genome	Yes
MK540401	Epithelial cell carcinoma - NPC	tumor biopsy	China	Complete Genome	Yes
MK540402	Epithelial cell carcinoma - NPC	tumor biopsy	China	Complete Genome	Yes
MK540403	Epithelial cell carcinoma - NPC	tumor biopsy	China	Complete Genome	Yes
MK540404	Epithelial cell carcinoma - NPC	tumor biopsy	China	Complete Genome	Yes
MK540405	Epithelial cell carcinoma - NPC	tumor biopsy	China	Complete Genome	Yes
MK540406	Epithelial cell carcinoma - NPC	tumor biopsy	China	Complete Genome	Yes
MK540407	Epithelial cell carcinoma - NPC	tumor biopsy	China	Complete Genome	Yes
MK540408	Epithelial cell carcinoma - NPC	tumor biopsy	China	Complete Genome	Yes
MK540409	Epithelial cell carcinoma - NPC	tumor biopsy	China	Complete Genome	Yes
MK540410	Epithelial cell carcinoma - NPC	tumor biopsy	China	Complete Genome	Yes
MK540411	Epithelial cell carcinoma - NPC	tumor biopsy	China	Complete Genome	Yes
MK540412	Epithelial cell carcinoma - NPC	tumor biopsy	China	Complete Genome	Yes
MK540413	Epithelial cell carcinoma - NPC	tumor biopsy	China	Complete Genome	Yes
MK540414	Epithelial cell carcinoma - NPC	tumor biopsy	China	Complete Genome	Yes
MK540415	Epithelial cell carcinoma - NPC	tumor biopsy	China	Complete Genome	Yes
MK540416	Epithelial cell carcinoma - NPC	tumor biopsy	China	Complete Genome	Yes
MK540417	Epithelial cell carcinoma - NPC	tumor biopsy	China	Complete Genome	Yes
MK540418	Epithelial cell carcinoma - NPC	tumor biopsy	China	Complete Genome	Yes
MK540419	Epithelial cell carcinoma - NPC	tumor biopsy	China	Complete Genome	Yes
MK540420	Epithelial cell carcinoma - NPC	tumor biopsy	China	Complete Genome	Yes
MK540421	Epithelial cell carcinoma - NPC	tumor biopsy	China	Complete Genome	Yes
MK540422	Epithelial cell carcinoma - NPC	tumor biopsy	China	Complete Genome	Yes
MK540423	Epithelial cell carcinoma - NPC	tumor biopsy	China	Complete Genome	Yes
MK540424	Epithelial cell carcinoma - NPC	tumor biopsy	China	Complete Genome	Yes
MK540425	Epithelial cell carcinoma - NPC	tumor biopsy	China	Complete Genome	Yes
MK540426	Epithelial cell carcinoma - NPC	tumor biopsy	China	Complete Genome	Yes
MK540427	Epithelial cell carcinoma - NPC	tumor biopsy	China	Complete Genome	Yes
MK540428	Epithelial cell carcinoma - NPC	tumor biopsy	China	Complete Genome	Yes
MK540429	Epithelial cell carcinoma - NPC	tumor biopsy	China	Complete Genome	Yes
MK540430	Epithelial cell carcinoma - NPC	tumor biopsy	China	Complete Genome	Yes
MK540431	Epithelial cell carcinoma - NPC	tumor biopsy	China	Complete Genome	Yes
MK540432	Epithelial cell carcinoma - NPC	saliva	China	Complete Genome	Yes
MK540433	Epithelial cell carcinoma - NPC	tumor biopsy	China	Complete Genome	Yes
MK540434	Epithelial cell carcinoma - NPC	tumor biopsy	China	Complete Genome	Yes
MK540435	Epithelial cell carcinoma - NPC	tumor biopsy	China	Complete Genome	Yes
MK540436	Epithelial cell carcinoma - NPC	tumor biopsy	China	Complete Genome	Yes
MK540437	Epithelial cell carcinoma - NPC	tumor biopsy	China	Complete Genome	Yes
MK540438	Epithelial cell carcinoma - NPC	tumor biopsy	China	Complete Genome	Yes
MK540439	Epithelial cell carcinoma - NPC	tumor biopsy	China	Complete Genome	Yes
MK540440	Epithelial cell carcinoma - NPC	tumor biopsy	China	Complete Genome	Yes
MK540441	Epithelial cell carcinoma - NPC	tumor biopsy	China	Complete Genome	Yes
MK540442	Epithelial cell carcinoma - NPC	tumor biopsy	China	Complete Genome	Yes
MK540443	Epithelial cell carcinoma - NPC	tumor biopsy	China	Complete Genome	Yes
MK540444	Epithelial cell carcinoma - NPC	tumor biopsy	China	Complete Genome	Yes
MK540445	Epithelial cell carcinoma - NPC	tumor biopsy	China	Complete Genome	Yes
MK540446	Epithelial cell carcinoma - NPC	tumor biopsy	China	Complete Genome	Yes
MK540447	Epithelial cell carcinoma - NPC	tumor biopsy	China	Complete Genome	Yes
MK540448	Epithelial cell carcinoma - NPC	tumor biopsy	China	Complete Genome	Yes
MK540449	Epithelial cell carcinoma - NPC	tumor biopsy	China	Complete Genome	Yes
MK540450	Epithelial cell carcinoma - NPC	tumor biopsy	China	Complete Genome	Yes
MK540451	Epithelial cell carcinoma - NPC	tumor biopsy	China	Complete Genome	Yes
MK540452	Epithelial cell carcinoma - NPC	tumor biopsy	China	Complete Genome	Yes
MK540453	Epithelial cell carcinoma - NPC	tumor biopsy	China	Complete Genome	Yes
MK540454	Epithelial cell carcinoma - NPC	tumor biopsy	China	Complete Genome	Yes
MK540455	Epithelial cell carcinoma - NPC	tumor biopsy	China	Complete Genome	Yes
MK540456	Epithelial cell carcinoma - NPC	tumor biopsy	China	Complete Genome	Yes
MK540457	Epithelial cell carcinoma - NPC	tumor biopsy	China	Complete Genome	Yes
MK540458	Epithelial cell carcinoma - NPC	tumor biopsy	China	Complete Genome	Yes
MK540459	Epithelial cell carcinoma - NPC	tumor biopsy	China	Complete Genome	Yes
MK540460	Epithelial cell carcinoma - NPC	tumor biopsy	China	Complete Genome	Yes
MK540461	Epithelial cell carcinoma - NPC	tumor biopsy	China	Complete Genome	Yes
MK540462	Epithelial cell carcinoma - NPC	tumor biopsy	China	Complete Genome	Yes
MK540463	Epithelial cell carcinoma - NPC	tumor biopsy	China	Complete Genome	Yes
MK540464	Epithelial cell carcinoma - NPC	tumor biopsy	China	Complete Genome	Yes
MK540465	Epithelial cell carcinoma - NPC	tumor biopsy	China	Complete Genome	Yes
MK540466	Epithelial cell carcinoma - NPC	tumor biopsy	China	Complete Genome	Yes
MK540467	Epithelial cell carcinoma - NPC	tumor biopsy	China	Complete Genome	Yes
MK540468	Epithelial cell carcinoma - NPC	tumor biopsy	China	Complete Genome	Yes
MK540469	Epithelial cell carcinoma - NPC	tumor biopsy	China	Complete Genome	Yes
MK540470	Epithelial cell carcinoma - NPC	tumor biopsy	China	Complete Genome	Yes
