# Supplementary material for: Codon Usage Bias Variation and Evolutionary Signatures of Epstein–Barr Virus in Distinct Epithelial Cancers
Source: Viruses. 2026 Mar 31;18(4):425. doi: 10.3390/v18040425 (PMC13119708; doi:10.3390/v18040425)
Supplement: Supplementary file 1 [file viruses-18-00425-s001.zip › Supplementary_TableS2.xlsx]

## Sheet: Bonferroni-cds
BP	allele1	allele0	af	beta	se	P	logP	In_CDS	Synonymous	AA_change
149311	C	T	0.029	0.31946	0.0386528	1.800908e-14	13.7445084726957	TRUE	TRUE	Synonymous
7892	G	A	0.015	0.293241	0.0438768	2.207077e-10	9.65618251500701	FALSE	NA	NA
85150	A	G	0.024	0.368024	0.0561078	4.400668e-10	9.35648139471966	TRUE	FALSE	G551R
156139	A	G	0.059	-0.372142	0.0568209	4.646823e-10	9.33284386971767	TRUE	TRUE	Synonymous
156819	T	C	0.059	-0.372142	0.0568209	4.646823e-10	9.33284386971767	TRUE	TRUE	Synonymous
157053	A	G	0.059	-0.372142	0.0568209	4.646823e-10	9.33284386971767	TRUE	TRUE	Synonymous
43778	A	G	0.015	0.387466	0.0619461	2.312762e-09	8.63586905698505	TRUE	FALSE	R290S
155829	G	T	0.015	0.377684	0.0616137	4.507402e-09	8.34607370693987	TRUE	TRUE	Synonymous
166802	T	G	0.015	0.377684	0.0616137	4.507402e-09	8.34607370693987	TRUE	FALSE	M12*
7231	G	A	0.049	0.435258	0.0761911	3.918563e-08	7.40687316654761	FALSE	NA	NA
10801	G	T	0.039	-0.245335	0.0430545	4.215966e-08	7.37510290018449	FALSE	NA	NA
157806	C	T	0.195	0.207234	0.0365005	4.679658e-08	7.32979	TRUE	TRUE	Synonymous
48725	G	A	0.122	-0.203296	0.0358096	4.689853e-08	7.32884076971335	TRUE	TRUE	Synonymous
41354	A	C	0.034	-0.237994	0.0433127	1.164427e-07	6.93388773296952	FALSE	NA	NA
157428	G	A	0.059	-0.27287	0.0515152	3.052813e-07	6.51529979758651	TRUE	FALSE	L479F
156696	A	C	0.078	-0.262465	0.0498463	3.54885e-07	6.44991235668199	TRUE	TRUE	Synonymous
156798	G	A	0.078	-0.262465	0.0498463	3.54885e-07	6.44991235668199	TRUE	TRUE	Synonymous
119415	A	G	0.044	0.460635	0.0885365	4.786069e-07	6.32002104452257	TRUE	TRUE	Synonymous
7638	A	C	0.049	0.268619	0.0518078	5.209128e-07	6.28323497084323	FALSE	NA	NA
8019	C	T	0.049	0.268619	0.0518078	5.209128e-07	6.28323497084323	FALSE	NA	NA
7986	T	A	0.024	0.199668	0.0387017	5.883741e-07	6.23034645299864	FALSE	NA	NA
97973	G	A	0.049	0.35046	0.068009	6.052941e-07	6.21803355927749	TRUE	TRUE	Synonymous
8118	A	G	0.024	0.416932	0.0812241	6.65202e-07	6.17704645369837	FALSE	NA	NA
8260	T	G	0.024	0.416932	0.0812241	6.65202e-07	6.17704645369837	FALSE	NA	NA
8369	T	A	0.024	0.416932	0.0812241	6.65202e-07	6.17704645369837	FALSE	NA	NA
8688	T	G	0.024	0.416932	0.0812241	6.65202e-07	6.17704645369837	FALSE	NA	NA
157467	A	G	0.054	-0.256756	0.051872	1.55818e-06	5.8073823743327	TRUE	TRUE	Synonymous
144073	C	A	0.059	0.163097	0.0333345	2.021658e-06	5.6942923112946	FALSE	NA	NA
1928	A	G	0.02	0.469047	0.0988721	3.946056e-06	5.40383675579989	TRUE	FALSE	A65T
3520	T	C	0.02	0.469047	0.0988721	3.946056e-06	5.40383675579989	TRUE	TRUE	Synonymous
3547	T	C	0.02	0.469047	0.0988721	3.946056e-06	5.40383675579989	TRUE	TRUE	Synonymous
81274	T	G	0.02	0.469047	0.0988721	3.946056e-06	5.40383675579989	TRUE	FALSE	G298V
83218	T	G	0.02	0.469047	0.0988721	3.946056e-06	5.40383675579989	TRUE	FALSE	A52S
90110	T	C	0.02	0.469047	0.0988721	3.946056e-06	5.40383675579989	FALSE	NA	NA
92512	A	G	0.02	0.469047	0.0988721	3.946056e-06	5.40383675579989	TRUE	TRUE	Synonymous
124189	T	C	0.02	0.469047	0.0988721	3.946056e-06	5.40383675579989	TRUE	TRUE	Synonymous
129539	T	G	0.02	0.469047	0.0988721	3.946056e-06	5.40383675579989	TRUE	TRUE	Synonymous
152582	A	G	0.02	0.469047	0.0988721	3.946056e-06	5.40383675579989	TRUE	FALSE	K20N
8033	C	G	0.059	0.209114	0.0443271	4.437426e-06	5.35286887631648	FALSE	NA	NA
66406	T	C	0.229	0.251364	0.0560575	1.224147e-05	4.91216642740652	TRUE	FALSE	P763M
